# Supplementary material for: Evaluation of Potential Anti-Diabetic Synbiotic Formulation of Lacticaseibacillus rhamnosus BST.L-601 Using db/db Mice
Source: Foods. 2025 Dec 9;14(24):4230. doi: 10.3390/foods14244230 (PMC12731962; doi:10.3390/foods14244230)
Supplement: Supplementary file 1 [file foods-14-04230-s001.zip]

Archive with 1 entries (1 files):
- foods-3975195-supplementary.pptx
